# Supplementary material for: Lavender Essential Oil and Its Terpenic Components Negatively Affect Tumor Properties in a Cell Model of Glioblastoma
Source: Molecules. 2024 Dec 22;29(24):6044. doi: 10.3390/molecules29246044 (PMC11676467; doi:10.3390/molecules29246044)
Supplement: Supplementary file 1 [file molecules-29-06044-s001.zip]

Archive with 1 entries (1 files):
- molecules-3343884-supplementary.pdf
